# Supplementary material for: Event Detection for Distributed Acoustic Sensing: Combining Knowledge-Based, Classical Machine Learning, and Deep Learning Approaches
Source: Sensors (Basel). 2021 Nov 12;21(22):7527. doi: 10.3390/s21227527 (PMC8618866; doi:10.3390/s21227527)
Supplement: Supplementary file 1 [file sensors-21-07527-s001.zip]

Archive with 21,327 entries (9,995 files):
- Data_and_Code_sensors-1424304/classical_ML/
- Data_and_Code_sensors-1424304/classical_ML/Excavator_data.csv
- Data_and_Code_sensors-1424304/classical_ML/Excavator_labels.csv
- Data_and_Code_sensors-1424304/classical_ML/modelComp.py
- Data_and_Code_sensors-1424304/DL/
- Data_and_Code_sensors-1424304/DL/DL_Data/
- Data_and_Code_sensors-1424304/DL/DL_Data/Bagger/
- Data_and_Code_sensors-1424304/DL/DL_Data/Bagger/Bagger_Patch_094245_1_19492000.png
- Data_and_Code_sensors-1424304/DL/DL_Data/Bagger/Bagger_Patch_094245_1_19492025.png
- Data_and_Code_sensors-1424304/DL/DL_Data/Bagger/Bagger_Patch_094245_1_19492050.png
- Data_and_Code_sensors-1424304/DL/DL_Data/Bagger/Bagger_Patch_094245_1_19492075.png
- Data_and_Code_sensors-1424304/DL/DL_Data/Bagger/Bagger_Patch_094245_1_19492100.png
- Data_and_Code_sensors-1424304/DL/DL_Data/Bagger/Bagger_Patch_094245_1_19492125.png
- Data_and_Code_sensors-1424304/DL/DL_Data/Bagger/Bagger_Patch_094245_1_19492150.png
- Data_and_Code_sensors-1424304/DL/DL_Data/Bagger/Bagger_Patch_094245_1_19492175.png
- Data_and_Code_sensors-1424304/DL/DL_Data/Bagger/Bagger_Patch_094245_1_19492200.png
- Data_and_Code_sensors-1424304/DL/DL_Data/Bagger/Bagger_Patch_094245_1_19492225.png
- Data_and_Code_sensors-1424304/DL/DL_Data/Bagger/Bagger_Patch_094245_1_19492250.png
- Data_and_Code_sensors-1424304/DL/DL_Data/Bagger/Bagger_Patch_094245_1_19492275.png
- Data_and_Code_sensors-1424304/DL/DL_Data/Bagger/Bagger_Patch_094245_1_19492300.png
- Data_and_Code_sensors-1424304/DL/DL_Data/Bagger/Bagger_Patch_094245_1_19492325.png
- Data_and_Code_sensors-1424304/DL/DL_Data/Bagger/Bagger_Patch_094245_1_19492350.png
- Data_and_Code_sensors-1424304/DL/DL_Data/Bagger/Bagger_Patch_094245_1_19492375.png
- Data_and_Code_sensors-1424304/DL/DL_Data/Bagger/Bagger_Patch_094245_1_19492400.png
- Data_and_Code_sensors-1424304/DL/DL_Data/Bagger/Bagger_Patch_094245_1_19492425.png
- Data_and_Code_sensors-1424304/DL/DL_Data/Bagger/Bagger_Patch_094245_1_19492450.png
- Data_and_Code_sensors-1424304/DL/DL_Data/Bagger/Bagger_Patch_094245_1_19492475.png
- Data_and_Code_sensors-1424304/DL/DL_Data/Bagger/Bagger_Patch_094245_1_19492500.png
- Data_and_Code_sensors-1424304/DL/DL_Data/Bagger/Bagger_Patch_094245_1_19492525.png
- Data_and_Code_sensors-1424304/DL/DL_Data/Bagger/Bagger_Patch_094245_1_19492550.png
- Data_and_Code_sensors-1424304/DL/DL_Data/Bagger/Bagger_Patch_094245_1_19492575.png
- Data_and_Code_sensors-1424304/DL/DL_Data/Bagger/Bagger_Patch_094245_1_19492600.png
- Data_and_Code_sensors-1424304/DL/DL_Data/Bagger/Bagger_Patch_094245_1_19492625.png
- Data_and_Code_sensors-1424304/DL/DL_Data/Bagger/Bagger_Patch_094245_1_19492650.png
- Data_and_Code_sensors-1424304/DL/DL_Data/Bagger/Bagger_Patch_094245_1_19492675.png
- Data_and_Code_sensors-1424304/DL/DL_Data/Bagger/Bagger_Patch_094245_1_19492700.png
- Data_and_Code_sensors-1424304/DL/DL_Data/Bagger/Bagger_Patch_094245_1_19492725.png
- Data_and_Code_sensors-1424304/DL/DL_Data/Bagger/Bagger_Patch_094245_1_19492750.png
- Data_and_Code_sensors-1424304/DL/DL_Data/Bagger/Bagger_Patch_094245_1_19492775.png
- Data_and_Code_sensors-1424304/DL/DL_Data/Bagger/Bagger_Patch_094245_1_19492800.png
- Data_and_Code_sensors-1424304/DL/DL_Data/Bagger/Bagger_Patch_094245_1_19492825.png
- Data_and_Code_sensors-1424304/DL/DL_Data/Bagger/Bagger_Patch_094245_1_19492850.png
- Data_and_Code_sensors-1424304/DL/DL_Data/Bagger/Bagger_Patch_094245_1_19492875.png
- Data_and_Code_sensors-1424304/DL/DL_Data/Bagger/Bagger_Patch_094245_1_19492900.png
- Data_and_Code_sensors-1424304/DL/DL_Data/Bagger/Bagger_Patch_094245_1_19492925.png
- Data_and_Code_sensors-1424304/DL/DL_Data/Bagger/Bagger_Patch_094245_1_19492950.png
- Data_and_Code_sensors-1424304/DL/DL_Data/Bagger/Bagger_Patch_094745_1_19492000.png
- Data_and_Code_sensors-1424304/DL/DL_Data/Bagger/Bagger_Patch_094745_1_19492025.png
- Data_and_Code_sensors-1424304/DL/DL_Data/Bagger/Bagger_Patch_094745_1_19492050.png
- Data_and_Code_sensors-1424304/DL/DL_Data/Bagger/Bagger_Patch_094745_1_19492075.png
- Data_and_Code_sensors-1424304/DL/DL_Data/Bagger/Bagger_Patch_094745_1_19492100.png
- Data_and_Code_sensors-1424304/DL/DL_Data/Bagger/Bagger_Patch_094745_1_19492125.png
- Data_and_Code_sensors-1424304/DL/DL_Data/Bagger/Bagger_Patch_094745_1_19492150.png
- Data_and_Code_sensors-1424304/DL/DL_Data/Bagger/Bagger_Patch_094745_1_19492175.png
- Data_and_Code_sensors-1424304/DL/DL_Data/Bagger/Bagger_Patch_094745_1_19492200.png
- Data_and_Code_sensors-1424304/DL/DL_Data/Bagger/Bagger_Patch_094745_1_19492225.png
- Data_and_Code_sensors-1424304/DL/DL_Data/Bagger/Bagger_Patch_094745_1_19492250.png
- Data_and_Code_sensors-1424304/DL/DL_Data/Bagger/Bagger_Patch_094745_1_19492275.png
- Data_and_Code_sensors-1424304/DL/DL_Data/Bagger/Bagger_Patch_094745_1_19492300.png
- Data_and_Code_sensors-1424304/DL/DL_Data/Bagger/Bagger_Patch_094745_1_19492325.png
- Data_and_Code_sensors-1424304/DL/DL_Data/Bagger/Bagger_Patch_094745_1_19492350.png
- Data_and_Code_sensors-1424304/DL/DL_Data/Bagger/Bagger_Patch_094745_1_19492375.png
- Data_and_Code_sensors-1424304/DL/DL_Data/Bagger/Bagger_Patch_094745_1_19492400.png
- Data_and_Code_sensors-1424304/DL/DL_Data/Bagger/Bagger_Patch_094745_1_19492425.png
- Data_and_Code_sensors-1424304/DL/DL_Data/Bagger/Bagger_Patch_094745_1_19492450.png
- Data_and_Code_sensors-1424304/DL/DL_Data/Bagger/Bagger_Patch_094745_1_19492475.png
- Data_and_Code_sensors-1424304/DL/DL_Data/Bagger/Bagger_Patch_094745_1_19492500.png
- Data_and_Code_sensors-1424304/DL/DL_Data/Bagger/Bagger_Patch_094745_1_19492525.png
- Data_and_Code_sensors-1424304/DL/DL_Data/Bagger/Bagger_Patch_094745_1_19492550.png
- Data_and_Code_sensors-1424304/DL/DL_Data/Bagger/Bagger_Patch_094745_1_19492575.png
- Data_and_Code_sensors-1424304/DL/DL_Data/Bagger/Bagger_Patch_094745_1_19492600.png
- Data_and_Code_sensors-1424304/DL/DL_Data/Bagger/Bagger_Patch_094745_1_19492625.png
- Data_and_Code_sensors-1424304/DL/DL_Data/Bagger/Bagger_Patch_094745_1_19492650.png
- Data_and_Code_sensors-1424304/DL/DL_Data/Bagger/Bagger_Patch_094745_1_19492675.png
- Data_and_Code_sensors-1424304/DL/DL_Data/Bagger/Bagger_Patch_094745_1_19492700.png
- Data_and_Code_sensors-1424304/DL/DL_Data/Bagger/Bagger_Patch_094745_1_19492725.png
- Data_and_Code_sensors-1424304/DL/DL_Data/Bagger/Bagger_Patch_094745_1_19492750.png
- Data_and_Code_sensors-1424304/DL/DL_Data/Bagger/Bagger_Patch_094745_1_19492775.png
- Data_and_Code_sensors-1424304/DL/DL_Data/Bagger/Bagger_Patch_094745_1_19492800.png
- Data_and_Code_sensors-1424304/DL/DL_Data/Bagger/Bagger_Patch_094745_1_19492825.png
- Data_and_Code_sensors-1424304/DL/DL_Data/Bagger/Bagger_Patch_094745_1_19492850.png
- Data_and_Code_sensors-1424304/DL/DL_Data/Bagger/Bagger_Patch_094745_1_19492875.png
- Data_and_Code_sensors-1424304/DL/DL_Data/Bagger/Bagger_Patch_094745_1_19492900.png
- Data_and_Code_sensors-1424304/DL/DL_Data/Bagger/Bagger_Patch_094745_1_19492925.png
- Data_and_Code_sensors-1424304/DL/DL_Data/Bagger/Bagger_Patch_094745_1_19492950.png
- Data_and_Code_sensors-1424304/DL/DL_Data/noBagger/
- Data_and_Code_sensors-1424304/DL/DL_Data/noBagger/noBagger_Patch_Wind_1_100_1.png
- Data_and_Code_sensors-1424304/DL/DL_Data/noBagger/noBagger_Patch_Wind_1_100_1001.png
- Data_and_Code_sensors-1424304/DL/DL_Data/noBagger/noBagger_Patch_Wind_1_100_101.png
- Data_and_Code_sensors-1424304/DL/DL_Data/noBagger/noBagger_Patch_Wind_1_100_1051.png
- Data_and_Code_sensors-1424304/DL/DL_Data/noBagger/noBagger_Patch_Wind_1_100_1101.png
- Data_and_Code_sensors-1424304/DL/DL_Data/noBagger/noBagger_Patch_Wind_1_100_1151.png
- Data_and_Code_sensors-1424304/DL/DL_Data/noBagger/noBagger_Patch_Wind_1_100_1201.png
- Data_and_Code_sensors-1424304/DL/DL_Data/noBagger/noBagger_Patch_Wind_1_100_1251.png
- Data_and_Code_sensors-1424304/DL/DL_Data/noBagger/noBagger_Patch_Wind_1_100_1301.png
- Data_and_Code_sensors-1424304/DL/DL_Data/noBagger/noBagger_Patch_Wind_1_100_1351.png
- Data_and_Code_sensors-1424304/DL/DL_Data/noBagger/noBagger_Patch_Wind_1_100_1401.png
- Data_and_Code_sensors-1424304/DL/DL_Data/noBagger/noBagger_Patch_Wind_1_100_1451.png
- Data_and_Code_sensors-1424304/DL/DL_Data/noBagger/noBagger_Patch_Wind_1_100_1501.png
- Data_and_Code_sensors-1424304/DL/DL_Data/noBagger/noBagger_Patch_Wind_1_100_151.png
- Data_and_Code_sensors-1424304/DL/DL_Data/noBagger/noBagger_Patch_Wind_1_100_1551.png
- Data_and_Code_sensors-1424304/DL/DL_Data/noBagger/noBagger_Patch_Wind_1_100_1601.png
- Data_and_Code_sensors-1424304/DL/DL_Data/noBagger/noBagger_Patch_Wind_1_100_1651.png
- Data_and_Code_sensors-1424304/DL/DL_Data/noBagger/noBagger_Patch_Wind_1_100_1701.png
- Data_and_Code_sensors-1424304/DL/DL_Data/noBagger/noBagger_Patch_Wind_1_100_1751.png
- Data_and_Code_sensors-1424304/DL/DL_Data/noBagger/noBagger_Patch_Wind_1_100_1801.png
- Data_and_Code_sensors-1424304/DL/DL_Data/noBagger/noBagger_Patch_Wind_1_100_1851.png
- Data_and_Code_sensors-1424304/DL/DL_Data/noBagger/noBagger_Patch_Wind_1_100_1901.png
- Data_and_Code_sensors-1424304/DL/DL_Data/noBagger/noBagger_Patch_Wind_1_100_1951.png
- Data_and_Code_sensors-1424304/DL/DL_Data/noBagger/noBagger_Patch_Wind_1_100_2001.png
- Data_and_Code_sensors-1424304/DL/DL_Data/noBagger/noBagger_Patch_Wind_1_100_201.png
- Data_and_Code_sensors-1424304/DL/DL_Data/noBagger/noBagger_Patch_Wind_1_100_2051.png
- Data_and_Code_sensors-1424304/DL/DL_Data/noBagger/noBagger_Patch_Wind_1_100_2101.png
- Data_and_Code_sensors-1424304/DL/DL_Data/noBagger/noBagger_Patch_Wind_1_100_2151.png
- Data_and_Code_sensors-1424304/DL/DL_Data/noBagger/noBagger_Patch_Wind_1_100_2201.png
- Data_and_Code_sensors-1424304/DL/DL_Data/noBagger/noBagger_Patch_Wind_1_100_2251.png
- Data_and_Code_sensors-1424304/DL/DL_Data/noBagger/noBagger_Patch_Wind_1_100_2301.png
- Data_and_Code_sensors-1424304/DL/DL_Data/noBagger/noBagger_Patch_Wind_1_100_2351.png
- Data_and_Code_sensors-1424304/DL/DL_Data/noBagger/noBagger_Patch_Wind_1_100_2401.png
- Data_and_Code_sensors-1424304/DL/DL_Data/noBagger/noBagger_Patch_Wind_1_100_2451.png
- Data_and_Code_sensors-1424304/DL/DL_Data/noBagger/noBagger_Patch_Wind_1_100_2501.png
- Data_and_Code_sensors-1424304/DL/DL_Data/noBagger/noBagger_Patch_Wind_1_100_251.png
- Data_and_Code_sensors-1424304/DL/DL_Data/noBagger/noBagger_Patch_Wind_1_100_2551.png
- Data_and_Code_sensors-1424304/DL/DL_Data/noBagger/noBagger_Patch_Wind_1_100_2601.png
- Data_and_Code_sensors-1424304/DL/DL_Data/noBagger/noBagger_Patch_Wind_1_100_2651.png
- Data_and_Code_sensors-1424304/DL/DL_Data/noBagger/noBagger_Patch_Wind_1_100_2701.png
- Data_and_Code_sensors-1424304/DL/DL_Data/noBagger/noBagger_Patch_Wind_1_100_2751.png
- Data_and_Code_sensors-1424304/DL/DL_Data/noBagger/noBagger_Patch_Wind_1_100_2801.png
- Data_and_Code_sensors-1424304/DL/DL_Data/noBagger/noBagger_Patch_Wind_1_100_2851.png
- Data_and_Code_sensors-1424304/DL/DL_Data/noBagger/noBagger_Patch_Wind_1_100_2901.png
- Data_and_Code_sensors-1424304/DL/DL_Data/noBagger/noBagger_Patch_Wind_1_100_301.png
- Data_and_Code_sensors-1424304/DL/DL_Data/noBagger/noBagger_Patch_Wind_1_100_351.png
- Data_and_Code_sensors-1424304/DL/DL_Data/noBagger/noBagger_Patch_Wind_1_100_401.png
- Data_and_Code_sensors-1424304/DL/DL_Data/noBagger/noBagger_Patch_Wind_1_100_451.png
- Data_and_Code_sensors-1424304/DL/DL_Data/noBagger/noBagger_Patch_Wind_1_100_501.png
- Data_and_Code_sensors-1424304/DL/DL_Data/noBagger/noBagger_Patch_Wind_1_100_51.png
- Data_and_Code_sensors-1424304/DL/DL_Data/noBagger/noBagger_Patch_Wind_1_100_551.png
- Data_and_Code_sensors-1424304/DL/DL_Data/noBagger/noBagger_Patch_Wind_1_100_601.png
- Data_and_Code_sensors-1424304/DL/DL_Data/noBagger/noBagger_Patch_Wind_1_100_651.png
- Data_and_Code_sensors-1424304/DL/DL_Data/noBagger/noBagger_Patch_Wind_1_100_701.png
- Data_and_Code_sensors-1424304/DL/DL_Data/noBagger/noBagger_Patch_Wind_1_100_751.png
- Data_and_Code_sensors-1424304/DL/DL_Data/noBagger/noBagger_Patch_Wind_1_100_801.png
- Data_and_Code_sensors-1424304/DL/DL_Data/noBagger/noBagger_Patch_Wind_1_100_851.png
- Data_and_Code_sensors-1424304/DL/DL_Data/noBagger/noBagger_Patch_Wind_1_100_901.png
- Data_and_Code_sensors-1424304/DL/DL_Data/noBagger/noBagger_Patch_Wind_1_100_951.png
- Data_and_Code_sensors-1424304/DL/DL_Data/noBagger/noBagger_Patch_Wind_1_1000_1.png
- Data_and_Code_sensors-1424304/DL/DL_Data/noBagger/noBagger_Patch_Wind_1_1000_1001.png
- Data_and_Code_sensors-1424304/DL/DL_Data/noBagger/noBagger_Patch_Wind_1_1000_101.png
- Data_and_Code_sensors-1424304/DL/DL_Data/noBagger/noBagger_Patch_Wind_1_1000_1051.png
- Data_and_Code_sensors-1424304/DL/DL_Data/noBagger/noBagger_Patch_Wind_1_1000_1101.png
- Data_and_Code_sensors-1424304/DL/DL_Data/noBagger/noBagger_Patch_Wind_1_1000_1151.png
- Data_and_Code_sensors-1424304/DL/DL_Data/noBagger/noBagger_Patch_Wind_1_1000_1201.png
- Data_and_Code_sensors-1424304/DL/DL_Data/noBagger/noBagger_Patch_Wind_1_1000_1251.png
- Data_and_Code_sensors-1424304/DL/DL_Data/noBagger/noBagger_Patch_Wind_1_1000_1301.png
- Data_and_Code_sensors-1424304/DL/DL_Data/noBagger/noBagger_Patch_Wind_1_1000_1351.png
- Data_and_Code_sensors-1424304/DL/DL_Data/noBagger/noBagger_Patch_Wind_1_1000_1401.png
- Data_and_Code_sensors-1424304/DL/DL_Data/noBagger/noBagger_Patch_Wind_1_1000_1451.png
- Data_and_Code_sensors-1424304/DL/DL_Data/noBagger/noBagger_Patch_Wind_1_1000_1501.png
- Data_and_Code_sensors-1424304/DL/DL_Data/noBagger/noBagger_Patch_Wind_1_1000_151.png
- Data_and_Code_sensors-1424304/DL/DL_Data/noBagger/noBagger_Patch_Wind_1_1000_1551.png
- Data_and_Code_sensors-1424304/DL/DL_Data/noBagger/noBagger_Patch_Wind_1_1000_1601.png
- Data_and_Code_sensors-1424304/DL/DL_Data/noBagger/noBagger_Patch_Wind_1_1000_1651.png
- Data_and_Code_sensors-1424304/DL/DL_Data/noBagger/noBagger_Patch_Wind_1_1000_1701.png
- Data_and_Code_sensors-1424304/DL/DL_Data/noBagger/noBagger_Patch_Wind_1_1000_1751.png
- Data_and_Code_sensors-1424304/DL/DL_Data/noBagger/noBagger_Patch_Wind_1_1000_1801.png
- Data_and_Code_sensors-1424304/DL/DL_Data/noBagger/noBagger_Patch_Wind_1_1000_1851.png
- Data_and_Code_sensors-1424304/DL/DL_Data/noBagger/noBagger_Patch_Wind_1_1000_1901.png
- Data_and_Code_sensors-1424304/DL/DL_Data/noBagger/noBagger_Patch_Wind_1_1000_1951.png
- Data_and_Code_sensors-1424304/DL/DL_Data/noBagger/noBagger_Patch_Wind_1_1000_2001.png
- Data_and_Code_sensors-1424304/DL/DL_Data/noBagger/noBagger_Patch_Wind_1_1000_201.png
- Data_and_Code_sensors-1424304/DL/DL_Data/noBagger/noBagger_Patch_Wind_1_1000_2051.png
- Data_and_Code_sensors-1424304/DL/DL_Data/noBagger/noBagger_Patch_Wind_1_1000_2101.png
- Data_and_Code_sensors-1424304/DL/DL_Data/noBagger/noBagger_Patch_Wind_1_1000_2151.png
- Data_and_Code_sensors-1424304/DL/DL_Data/noBagger/noBagger_Patch_Wind_1_1000_2201.png
- Data_and_Code_sensors-1424304/DL/DL_Data/noBagger/noBagger_Patch_Wind_1_1000_2251.png
- Data_and_Code_sensors-1424304/DL/DL_Data/noBagger/noBagger_Patch_Wind_1_1000_2301.png
- Data_and_Code_sensors-1424304/DL/DL_Data/noBagger/noBagger_Patch_Wind_1_1000_2351.png
- Data_and_Code_sensors-1424304/DL/DL_Data/noBagger/noBagger_Patch_Wind_1_1000_2401.png
- Data_and_Code_sensors-1424304/DL/DL_Data/noBagger/noBagger_Patch_Wind_1_1000_2451.png
- Data_and_Code_sensors-1424304/DL/DL_Data/noBagger/noBagger_Patch_Wind_1_1000_2501.png
- Data_and_Code_sensors-1424304/DL/DL_Data/noBagger/noBagger_Patch_Wind_1_1000_251.png
- Data_and_Code_sensors-1424304/DL/DL_Data/noBagger/noBagger_Patch_Wind_1_1000_2551.png
- Data_and_Code_sensors-1424304/DL/DL_Data/noBagger/noBagger_Patch_Wind_1_1000_2601.png
- Data_and_Code_sensors-1424304/DL/DL_Data/noBagger/noBagger_Patch_Wind_1_1000_2651.png
- Data_and_Code_sensors-1424304/DL/DL_Data/noBagger/noBagger_Patch_Wind_1_1000_2701.png
- Data_and_Code_sensors-1424304/DL/DL_Data/noBagger/noBagger_Patch_Wind_1_1000_2751.png
- Data_and_Code_sensors-1424304/DL/DL_Data/noBagger/noBagger_Patch_Wind_1_1000_2801.png
- Data_and_Code_sensors-1424304/DL/DL_Data/noBagger/noBagger_Patch_Wind_1_1000_2851.png
- Data_and_Code_sensors-1424304/DL/DL_Data/noBagger/noBagger_Patch_Wind_1_1000_2901.png
- Data_and_Code_sensors-1424304/DL/DL_Data/noBagger/noBagger_Patch_Wind_1_1000_301.png
- Data_and_Code_sensors-1424304/DL/DL_Data/noBagger/noBagger_Patch_Wind_1_1000_351.png
- Data_and_Code_sensors-1424304/DL/DL_Data/noBagger/noBagger_Patch_Wind_1_1000_401.png
- Data_and_Code_sensors-1424304/DL/DL_Data/noBagger/noBagger_Patch_Wind_1_1000_451.png
- Data_and_Code_sensors-1424304/DL/DL_Data/noBagger/noBagger_Patch_Wind_1_1000_501.png
- Data_and_Code_sensors-1424304/DL/DL_Data/noBagger/noBagger_Patch_Wind_1_1000_51.png
- Data_and_Code_sensors-1424304/DL/DL_Data/noBagger/noBagger_Patch_Wind_1_1000_551.png
- Data_and_Code_sensors-1424304/DL/DL_Data/noBagger/noBagger_Patch_Wind_1_1000_601.png
- Data_and_Code_sensors-1424304/DL/DL_Data/noBagger/noBagger_Patch_Wind_1_1000_651.png
- Data_and_Code_sensors-1424304/DL/DL_Data/noBagger/noBagger_Patch_Wind_1_1000_701.png
- Data_and_Code_sensors-1424304/DL/DL_Data/noBagger/noBagger_Patch_Wind_1_1000_751.png
- Data_and_Code_sensors-1424304/DL/DL_Data/noBagger/noBagger_Patch_Wind_1_1000_801.png
- Data_and_Code_sensors-1424304/DL/DL_Data/noBagger/noBagger_Patch_Wind_1_1000_851.png
- Data_and_Code_sensors-1424304/DL/DL_Data/noBagger/noBagger_Patch_Wind_1_1000_901.png
- Data_and_Code_sensors-1424304/DL/DL_Data/noBagger/noBagger_Patch_Wind_1_1000_951.png
- Data_and_Code_sensors-1424304/DL/DL_Data/noBagger/noBagger_Patch_Wind_1_1100_1.png
- Data_and_Code_sensors-1424304/DL/DL_Data/noBagger/noBagger_Patch_Wind_1_1100_1001.png
- Data_and_Code_sensors-1424304/DL/DL_Data/noBagger/noBagger_Patch_Wind_1_1100_101.png
- Data_and_Code_sensors-1424304/DL/DL_Data/noBagger/noBagger_Patch_Wind_1_1100_1051.png
- Data_and_Code_sensors-1424304/DL/DL_Data/noBagger/noBagger_Patch_Wind_1_1100_1101.png
- Data_and_Code_sensors-1424304/DL/DL_Data/noBagger/noBagger_Patch_Wind_1_1100_1151.png
- Data_and_Code_sensors-1424304/DL/DL_Data/noBagger/noBagger_Patch_Wind_1_1100_1201.png
- Data_and_Code_sensors-1424304/DL/DL_Data/noBagger/noBagger_Patch_Wind_1_1100_1251.png
- Data_and_Code_sensors-1424304/DL/DL_Data/noBagger/noBagger_Patch_Wind_1_1100_1301.png
- Data_and_Code_sensors-1424304/DL/DL_Data/noBagger/noBagger_Patch_Wind_1_1100_1351.png
- Data_and_Code_sensors-1424304/DL/DL_Data/noBagger/noBagger_Patch_Wind_1_1100_1401.png
- Data_and_Code_sensors-1424304/DL/DL_Data/noBagger/noBagger_Patch_Wind_1_1100_1451.png
- Data_and_Code_sensors-1424304/DL/DL_Data/noBagger/noBagger_Patch_Wind_1_1100_1501.png
- Data_and_Code_sensors-1424304/DL/DL_Data/noBagger/noBagger_Patch_Wind_1_1100_151.png
- Data_and_Code_sensors-1424304/DL/DL_Data/noBagger/noBagger_Patch_Wind_1_1100_1551.png
- Data_and_Code_sensors-1424304/DL/DL_Data/noBagger/noBagger_Patch_Wind_1_1100_1601.png
- Data_and_Code_sensors-1424304/DL/DL_Data/noBagger/noBagger_Patch_Wind_1_1100_1651.png
- Data_and_Code_sensors-1424304/DL/DL_Data/noBagger/noBagger_Patch_Wind_1_1100_1701.png
- Data_and_Code_sensors-1424304/DL/DL_Data/noBagger/noBagger_Patch_Wind_1_1100_1751.png
- Data_and_Code_sensors-1424304/DL/DL_Data/noBagger/noBagger_Patch_Wind_1_1100_1801.png
- Data_and_Code_sensors-1424304/DL/DL_Data/noBagger/noBagger_Patch_Wind_1_1100_1851.png
- Data_and_Code_sensors-1424304/DL/DL_Data/noBagger/noBagger_Patch_Wind_1_1100_1901.png
- Data_and_Code_sensors-1424304/DL/DL_Data/noBagger/noBagger_Patch_Wind_1_1100_1951.png
- Data_and_Code_sensors-1424304/DL/DL_Data/noBagger/noBagger_Patch_Wind_1_1100_2001.png
- Data_and_Code_sensors-1424304/DL/DL_Data/noBagger/noBagger_Patch_Wind_1_1100_201.png
- Data_and_Code_sensors-1424304/DL/DL_Data/noBagger/noBagger_Patch_Wind_1_1100_2051.png
- Data_and_Code_sensors-1424304/DL/DL_Data/noBagger/noBagger_Patch_Wind_1_1100_2101.png
- Data_and_Code_sensors-1424304/DL/DL_Data/noBagger/noBagger_Patch_Wind_1_1100_2151.png
- Data_and_Code_sensors-1424304/DL/DL_Data/noBagger/noBagger_Patch_Wind_1_1100_2201.png
- Data_and_Code_sensors-1424304/DL/DL_Data/noBagger/noBagger_Patch_Wind_1_1100_2251.png
- Data_and_Code_sensors-1424304/DL/DL_Data/noBagger/noBagger_Patch_Wind_1_1100_2301.png
- Data_and_Code_sensors-1424304/DL/DL_Data/noBagger/noBagger_Patch_Wind_1_1100_2351.png
- Data_and_Code_sensors-1424304/DL/DL_Data/noBagger/noBagger_Patch_Wind_1_1100_2401.png
- Data_and_Code_sensors-1424304/DL/DL_Data/noBagger/noBagger_Patch_Wind_1_1100_2451.png
- Data_and_Code_sensors-1424304/DL/DL_Data/noBagger/noBagger_Patch_Wind_1_1100_2501.png
- Data_and_Code_sensors-1424304/DL/DL_Data/noBagger/noBagger_Patch_Wind_1_1100_251.png
- Data_and_Code_sensors-1424304/DL/DL_Data/noBagger/noBagger_Patch_Wind_1_1100_2551.png
- Data_and_Code_sensors-1424304/DL/DL_Data/noBagger/noBagger_Patch_Wind_1_1100_2601.png
- Data_and_Code_sensors-1424304/DL/DL_Data/noBagger/noBagger_Patch_Wind_1_1100_2651.png
- Data_and_Code_sensors-1424304/DL/DL_Data/noBagger/noBagger_Patch_Wind_1_1100_2701.png
- Data_and_Code_sensors-1424304/DL/DL_Data/noBagger/noBagger_Patch_Wind_1_1100_2751.png
- Data_and_Code_sensors-1424304/DL/DL_Data/noBagger/noBagger_Patch_Wind_1_1100_2801.png
- Data_and_Code_sensors-1424304/DL/DL_Data/noBagger/noBagger_Patch_Wind_1_1100_2851.png
- Data_and_Code_sensors-1424304/DL/DL_Data/noBagger/noBagger_Patch_Wind_1_1100_2901.png
- Data_and_Code_sensors-1424304/DL/DL_Data/noBagger/noBagger_Patch_Wind_1_1100_301.png
- Data_and_Code_sensors-1424304/DL/DL_Data/noBagger/noBagger_Patch_Wind_1_1100_351.png
- Data_and_Code_sensors-1424304/DL/DL_Data/noBagger/noBagger_Patch_Wind_1_1100_401.png
- Data_and_Code_sensors-1424304/DL/DL_Data/noBagger/noBagger_Patch_Wind_1_1100_451.png
- Data_and_Code_sensors-1424304/DL/DL_Data/noBagger/noBagger_Patch_Wind_1_1100_501.png
- Data_and_Code_sensors-1424304/DL/DL_Data/noBagger/noBagger_Patch_Wind_1_1100_51.png
- Data_and_Code_sensors-1424304/DL/DL_Data/noBagger/noBagger_Patch_Wind_1_1100_551.png
- Data_and_Code_sensors-1424304/DL/DL_Data/noBagger/noBagger_Patch_Wind_1_1100_601.png
- Data_and_Code_sensors-1424304/DL/DL_Data/noBagger/noBagger_Patch_Wind_1_1100_651.png
- Data_and_Code_sensors-1424304/DL/DL_Data/noBagger/noBagger_Patch_Wind_1_1100_701.png
- Data_and_Code_sensors-1424304/DL/DL_Data/noBagger/noBagger_Patch_Wind_1_1100_751.png
- Data_and_Code_sensors-1424304/DL/DL_Data/noBagger/noBagger_Patch_Wind_1_1100_801.png
- Data_and_Code_sensors-1424304/DL/DL_Data/noBagger/noBagger_Patch_Wind_1_1100_851.png
- Data_and_Code_sensors-1424304/DL/DL_Data/noBagger/noBagger_Patch_Wind_1_1100_901.png
- Data_and_Code_sensors-1424304/DL/DL_Data/noBagger/noBagger_Patch_Wind_1_1100_951.png
- Data_and_Code_sensors-1424304/DL/DL_Data/noBagger/noBagger_Patch_Wind_1_1200_1.png
- Data_and_Code_sensors-1424304/DL/DL_Data/noBagger/noBagger_Patch_Wind_1_1200_1001.png
- Data_and_Code_sensors-1424304/DL/DL_Data/noBagger/noBagger_Patch_Wind_1_1200_101.png
- Data_and_Code_sensors-1424304/DL/DL_Data/noBagger/noBagger_Patch_Wind_1_1200_1051.png
- Data_and_Code_sensors-1424304/DL/DL_Data/noBagger/noBagger_Patch_Wind_1_1200_1101.png
- Data_and_Code_sensors-1424304/DL/DL_Data/noBagger/noBagger_Patch_Wind_1_1200_1151.png
- Data_and_Code_sensors-1424304/DL/DL_Data/noBagger/noBagger_Patch_Wind_1_1200_1201.png
- Data_and_Code_sensors-1424304/DL/DL_Data/noBagger/noBagger_Patch_Wind_1_1200_1251.png
- Data_and_Code_sensors-1424304/DL/DL_Data/noBagger/noBagger_Patch_Wind_1_1200_1301.png
- Data_and_Code_sensors-1424304/DL/DL_Data/noBagger/noBagger_Patch_Wind_1_1200_1351.png
- Data_and_Code_sensors-1424304/DL/DL_Data/noBagger/noBagger_Patch_Wind_1_1200_1401.png
- Data_and_Code_sensors-1424304/DL/DL_Data/noBagger/noBagger_Patch_Wind_1_1200_1451.png
- Data_and_Code_sensors-1424304/DL/DL_Data/noBagger/noBagger_Patch_Wind_1_1200_1501.png
- Data_and_Code_sensors-1424304/DL/DL_Data/noBagger/noBagger_Patch_Wind_1_1200_151.png
- Data_and_Code_sensors-1424304/DL/DL_Data/noBagger/noBagger_Patch_Wind_1_1200_1551.png
- Data_and_Code_sensors-1424304/DL/DL_Data/noBagger/noBagger_Patch_Wind_1_1200_1601.png
- Data_and_Code_sensors-1424304/DL/DL_Data/noBagger/noBagger_Patch_Wind_1_1200_1651.png
- Data_and_Code_sensors-1424304/DL/DL_Data/noBagger/noBagger_Patch_Wind_1_1200_1701.png
- Data_and_Code_sensors-1424304/DL/DL_Data/noBagger/noBagger_Patch_Wind_1_1200_1751.png
- Data_and_Code_sensors-1424304/DL/DL_Data/noBagger/noBagger_Patch_Wind_1_1200_1801.png
- Data_and_Code_sensors-1424304/DL/DL_Data/noBagger/noBagger_Patch_Wind_1_1200_1851.png
- Data_and_Code_sensors-1424304/DL/DL_Data/noBagger/noBagger_Patch_Wind_1_1200_1901.png
- Data_and_Code_sensors-1424304/DL/DL_Data/noBagger/noBagger_Patch_Wind_1_1200_1951.png
- Data_and_Code_sensors-1424304/DL/DL_Data/noBagger/noBagger_Patch_Wind_1_1200_2001.png
- Data_and_Code_sensors-1424304/DL/DL_Data/noBagger/noBagger_Patch_Wind_1_1200_201.png
- Data_and_Code_sensors-1424304/DL/DL_Data/noBagger/noBagger_Patch_Wind_1_1200_2051.png
- Data_and_Code_sensors-1424304/DL/DL_Data/noBagger/noBagger_Patch_Wind_1_1200_2101.png
- Data_and_Code_sensors-1424304/DL/DL_Data/noBagger/noBagger_Patch_Wind_1_1200_2151.png
- Data_and_Code_sensors-1424304/DL/DL_Data/noBagger/noBagger_Patch_Wind_1_1200_2201.png
- Data_and_Code_sensors-1424304/DL/DL_Data/noBagger/noBagger_Patch_Wind_1_1200_2251.png
- Data_and_Code_sensors-1424304/DL/DL_Data/noBagger/noBagger_Patch_Wind_1_1200_2301.png
- Data_and_Code_sensors-1424304/DL/DL_Data/noBagger/noBagger_Patch_Wind_1_1200_2351.png
- Data_and_Code_sensors-1424304/DL/DL_Data/noBagger/noBagger_Patch_Wind_1_1200_2401.png
- Data_and_Code_sensors-1424304/DL/DL_Data/noBagger/noBagger_Patch_Wind_1_1200_2451.png
- Data_and_Code_sensors-1424304/DL/DL_Data/noBagger/noBagger_Patch_Wind_1_1200_2501.png
- Data_and_Code_sensors-1424304/DL/DL_Data/noBagger/noBagger_Patch_Wind_1_1200_251.png
- Data_and_Code_sensors-1424304/DL/DL_Data/noBagger/noBagger_Patch_Wind_1_1200_2551.png
[truncated: 9,700 more entries]
